# Supplementary material for: Characterization of Synovial Fluid Components: Albumin-Chondroitin Sulfate Interactions Seen through Molecular Dynamics
Source: Materials (Basel). 2022 Oct 6;15(19):6935. doi: 10.3390/ma15196935 (PMC9572199; doi:10.3390/ma15196935)
Supplement: Supplementary file 1 [file materials-15-06935-s001.zip]

Archive with 1 entries (1 files):
- materials-1869128-supplementary.pdf
